# Supplementary material for: Synthesis of 1,3,4-Thiadiazole Derivatives and Their Anticancer Evaluation
Source: Int J Mol Sci. 2023 Dec 14;24(24):17476. doi: 10.3390/ijms242417476 (PMC10743895; doi:10.3390/ijms242417476)
Supplement: Supplementary file 1 [file ijms-24-17476-s001.zip]

Archive with 1 entries (1 files):
- ijms-2760882-supplementary.pdf
